# Supplementary material for: A survey for piroplasmids in questing Ixodes fuscipes ticks reveals undescribed Babesia lineages in Uruguay
Source: Parasit Vectors. 2025 Jun 18;18:225. doi: 10.1186/s13071-025-06866-0 (PMC12175381; doi:10.1186/s13071-025-06866-0)
Supplement: Supplementary file 5 — Additional File 5: Supplementary Table S5. Details and GenBank accession numbers of sequences used in collapse clades. [file 13071_2025_6866_MOESM5_ESM.xlsx]

## Sheet: Babesia_ungulates_18S_rRNA_COI
Genbank sequence name	Sequence lenth (base pairs)	Vertebrate host or tick host	Country	GenBank accession number	Clades
18S rRNA
Babesia sp. deer clade isolate D84	1617	Cervus elaphus	Czech Republic	MG344776	"Deer clade"
Babesia sp. deer clade isolate D93	1555	Cervus elaphus	Czech Republic	MG344773	"Deer clade"
Babesia sp. deer clade isolate D92	1616	Cervus elaphus	Czech Republic	MG344775	"Deer clade"
Babesia sp. MA-2016a isolate v5	1413	Goat	Turkey	KU714605	"Deer clade"
Babesia sp. MA-2016a isolate v8	1400	Goat	Turkey	KU714606	"Deer clade"
Babesia sp. venatorum isolate RD8	1621	Capreolus capreolus	Czech Republic	MG344777	Babesia sp. EU1 clade
Babesia sp. EU1 strain 182	1504	Ixodes ricinus	Italy	GU647159	Babesia sp. EU1 clade
Babesia sp. EU1 isolate rd2666	1113	Bovine	France	HQ830266	Babesia sp. EU1 clade
Babesia sp. EU1	1094	Capreolus capreolus	Poland	JQ929917	Babesia sp. EU1 clade
Babesia sp. DD-2004	1727	Ixodes ricinus	Slovenia	AY553915	Babesia sp. EU1 clade
Babesia sp. EU1 isolate EG207	1727	Ixodes ricinus	Germany	HM113372	Babesia sp. EU1 clade
Babesia sp. EU1 clone BAB20	1727	Human	Italy and Austria	AY046575	Babesia sp. EU1 clade
Babesia sp. EU1 isolate 7627	1727	Sheep	France	FJ215873	Babesia sp. EU1 clade
Babesia sp. EU1 isolate rd 201	1623	Roe deer	France	EF185818	Babesia sp. EU1 clade
Babesia sp. EU1 isolate Arnhem	1705	Rangifer tarandus	Netherlands	GQ888709	Babesia sp. EU1 clade
Babesia sp. venatorum	1514	Ixodes ricinus	Spain	KM289157	Babesia sp. EU1 clade
Babesia sp. venatorum	1514	Ixodes ricinus	Spain	KM289158	Babesia sp. EU1 clade
Babesia sp. EU1 isolate Nov-Ip215	1174	Ixodes persulcatus	Russia	GU734773	Babesia sp. EU1 clade
Babesia sp. EU1 isolate hlj48	1571	Ixodes persulcatus	China	JQ993425	Babesia sp. EU1 clade
Babesia sp. YZ-2012 isolate hlj223	1637	Ixodes persulcatus	China	JQ993426	Babesia sp. EU1 clade
Babesia sp. venatorum isolate Irk-Ip1440	1172	Ixodes persulcatus	Russia	KJ486557	Babesia sp. EU1 clade
Babesia sp. venatorum	1627	Human	China	KM244044	Babesia sp. EU1 clade
Babesia sp. venatorum strain HLJ699	1523	Haemaphysalis concinna	China	KU204790	Babesia sp. EU1 clade
Babesia sp. venatorum strain HLJ371	1618	Ixodes persulcatus	China	KU204792	Babesia sp. EU1 clade
Babesia sp. venatorum isolate BvSSR217-3	1666	Ixodes persulcatus	Mongolia	LC005776	Babesia sp. EU1 clade
Babesia sp. venatorum isolate BvSSR174-6	1665	Ixodes persulcatus	Mongolia	LC005775	Babesia sp. EU1 clade
Babesia sp. venatorum	1727	Human	China	KF724377	Babesia sp. EU1 clade
Babesia sp. venatorum isolate BvSSR174-1	1666	Ixodes persulcatus	Mongolia	LC005773	Babesia sp. EU1 clade
Babesia sp. venatorum isolate BvSSR174-4	1666	Ixodes persulcatus	Mongolia	LC005774	Babesia sp. EU1 clade
Babesia sp. venatorum isolate BvSSR217-4	1666	Ixodes persulcatus	Mongolia	LC005777	Babesia sp. EU1 clade
Babesia sp. venatorum isolate Etb5	1588	Ixodes persulcatus	Japan	KC493558	Babesia sp. EU1 clade
Babesia sp. venatorum strain HLJ104	1615	Ixodes persulcatus	China	KU204791	Babesia sp. EU1 clade
Babesia sp. RD1	1671	Rangifer tarandus	United States	AF158711	B. odocoilei clade
Babesia odocoilei clone BAB104	1727	Data no available	Data no available	AY046577	B. odocoilei clade
Babesia odocoilei	1225	Deer	United States	AY144689	B. odocoilei clade
Babesia odocoilei 138BZAA032	1607	Cervus elaphus canadensis	Canada	KC460321	B. odocoilei clade
Babesia odocoilei isolate 3	1658	Ovibos moschatus	United States	AY661509	B. odocoilei clade
Babesia odocoilei	1605	Ovis canadensis nelsoni	United States	AY661502	B. odocoilei clade
Babesia odocoilei	1608	Cervus elaphus canadensis	United States	AY661503	B. odocoilei clade
Babesia odocoilei isolate 1	1605	Ovibos moschatus	United States	AY661507	B. odocoilei clade
Babesia odocoilei isolate 4	1658	Ovibos moschatus	United States	AY661510	B. odocoilei clade
Babesia odocoilei S32IpN18 SEPULTURAS 128	1414	Ixodes fuscipes	Uruguay	PP512756	B. odocoilei clade
Babesia odocoilei S39IpN17 GRUTA CUERVOS 202	1339	Ixodes fuscipes	Uruguay	PP512755	B. odocoilei clade
Babesia odocoilei S21IpN3 LUNAREJO 20	1425	Ixodes fuscipes	Uruguay	PP512757	B. odocoilei clade
Babesia sp. isolate RD61	1722	Rangifer tarandus tarandus	United States	AF411337
Babesia sp. pudui BIS5	1419	Ixodes stilesi	Chile	ON994400	Babesia sp. pudui clade
Babesia sp. pudui BIS8	1379	Ixodes stilesi	Chile	ON994401	Babesia sp. pudui clade
Babesia sp. pudui BIS17	1373	Ixodes stilesi	Chile	ON994402	Babesia sp. pudui clade
Babesia sp. pudui BIS20	1416	Ixodes stilesi	Chile	ON994403	Babesia sp. pudui clade
Babesia sp. pudui 47S	1149	Pudu puda	Chile	ON994404	Babesia sp. pudui clade
Babesia sp. pudui 38P	1428	Pudu puda	Chile	ON994405	Babesia sp. pudui clade
Babesia sp. pudui 8P	1426	Pudu puda	Chile	ON994406	Babesia sp. pudui clade
Babesia sp. pudui 5P	1389	Pudu puda	Chile	ON994407	Babesia sp. pudui clade
Babesia sp. pudui 45S	1331	Pudu puda	Chile	ON994408	Babesia sp. pudui clade
Babesia sp. pudui 28S	1360	Pudu puda	Chile	ON994409	Babesia sp. pudui clade
Babesia sp. ex Cervus nippon	1041	Cervus nippon	Japan	KC465978
Babesia capreoli isolate 2770 clone F6	1724	Roe deer	France	FJ944827
Babesia capreoli isolate R1	1670	Rangifer tarandus	Germany	KM657248
Babesia divergens	1041	Cervus nippon	Japan	AB861507
Babesia divergens isolate 08-41	1432	Cervus nippon	Japan	KC465976
Babesia gibsoni isolate: 18sRNA-Kyushu 1	1663	Data no available	Data no available	AB478324
Babesia gibsoni isolate WM-1	1707	Dog	United States	EU084677
Babesia kiwiensis	1509	Apteryx australis mantelli	New Zealand	EF551335
Babesia canis rossi strain: N1	1558	Dog	Nigeria	AB935163
Babesia canis rossi strain: N4	1557	Dog	Nigeria	AB935166
Babesia rossi strain NGR clone 82	1637	Dog	Nigeria	JN982353
Babesia canis rossi isolate Dog-44	1590	Dog	Sudan	DQ111760
Babesia canis vogeli	1713	Dog	Italy	AY072925
Babesia canis vogeli from Brazil	1599	Dog	Brazil	AY371196
Babesia canis vogeli isolate Guangxi	1659	Canis lupus familiaris	China	KJ939326
Babesia canis vogeli strain TWN2	1675	Canis familiaris	Taiwan	HQ148664
Babesia canis canis	1714	Dog	Croatia	AY072926
Babesia canis canis isolate Bd6-2	1258	Dog	Russia	AY962187
Babesia canis canis isolate Dog-1	1585	Canis familiaris	Estonia	KT008057
Babesia caballi genotype B2_CABRBEQ115	1510	Horse	South Africa	EU642514
Babesia caballi isolate CABEQ51_B1	1468	Horse	South Africa	EU888901
Babesia caballi	1685	Equus caballus	Spain	AY309955
Babesia sp. Coco	1698	Canis lupus familiaris	United States	EU109716
Babesia sp. Coco	1698	Canis lupus familiaris	United States	EU109717
Babesia bigemina strain 563	1689	Bubalus babalis	China	HQ840960
Babesia bigemina isolate biLushi	1689	Cattle	China	JX495402
Babesia bigemina strain RG	1539	Cattle	Australia	JQ437264
Babesia bovis (BBOV2)	1653	Data no available	Data no available	L19077
Babesia bovis isolate Bareilly	1610	Cattle	India	KF928959
Babesia bovis isolate USDA IA clone 6	1588	Bos sp.	United States	HQ264112
Babesia bovis isolate boLushi	1654	Cattle	China	JX495403
Babesia bovis from cow	1649	Cow	Portugal	AY150059
Theileria orientalis from China	1748	Data no available	China	HM538266	Outgroup
Theileria luwenshuni clone Songxian 2	1746	Data no available	China	JX469516
Theileria parva clone Mz13j	1581	Syncerus caffer	South Africa	HQ895985
COI
Babesia vesperuginis isolate 2_CZ	933	Nyctalus noctula	Czech Republic	MF996534
Babesia vesperuginis isolate A.15	933	Vespertilio murinus	Austria	MF996537
Babesia vesperuginis isolate A.14	918	Vespertilio murinus	Austria	MF996536
Babesia vesperuginis isolate 1_CZ	933	Nyctalus noctula	Czech Republic	MF996533
Babesia gibsoni strain Hyogo1	1428	Canis familiaris	Japan	AB685188
Babesia gibsoni strain HUVIMd1v	1428	Canis familiaris	Japan	AB685185
Babesia canis isolate 3470	864	Canis aureus	Romania	KX712138
Babesia canis	1434	Canine	United States	KC207822
Babesia vogeli	1317	Canine	United States	KC207825
Babesia rossi	1434	Canine	United States	KC207823
Babesia sp. deer clade isolate D95 clone B	927	Cervus elaphus	Czech Republic	MG344930	"Deer clade"
Babesia sp. deer clade isolate D27 clone D	927	Cervus elaphus	Czech Republic	MG344869	"Deer clade"
Babesia sp. deer clade isolate D84	906	Cervus elaphus	Czech Republic	MG344817	"Deer clade"
Babesia sp. deer clade isolate D130	918	Cervus elaphus	Czech Republic	MG344825	"Deer clade"
Babesia sp. deer clade isolate D57 clone G	927	Cervus elaphus	Czech Republic	MG344918	"Deer clade"
Babesia divergens isolate D57 clone B	927	Cervus elaphus	Czech Republic	MG344913	Babesia divergens clade
Babesia divergens isolate A1 clone A	927	Human	Ireland	MG344844	Babesia divergens clade
Babesia divergens isolate A1 clone B	927	Human	Ireland	MG344845	Babesia divergens clade
Babesia divergens isolate D55 clone D	927	Cervus elaphus	Czech Republic	MG344905	Babesia divergens clade
Babesia divergens isolate D27 clone B	927	Cervus elaphus	Czech Republic	MG344867	Babesia divergens clade
Babesia capreoli isolate RD12 clone A	927	Capreolus capreolus	Czech Republic	MG344965	Babesia capreoli clade
Babesia capreoli isolate RD27 clone B	927	Capreolus capreolus	Czech Republic	MG344972	Babesia capreoli clade
Babesia capreoli isolate D6 clone C	927	Cervus elaphus	Czech Republic	MG344857	Babesia capreoli clade
Babesia capreoli isolate RD27 clone C	927	Capreolus capreolus	Czech Republic	MG344973	Babesia capreoli clade
Babesia capreoli isolate RD17 clone B	927	Capreolus capreolus	Czech Republic	MG344970	Babesia capreoli clade
Babesia sp. venatorum isolate RD10 clone B	927	Capreolus capreolus	Czech Republic	MG344963	Babesia sp. EU1 clade
Babesia sp. venatorum isolate RD12 clone B	927	Capreolus capreolus	Czech Republic	MG344966	Babesia sp. EU1 clade
Babesia sp. venatorum isolate RD12 clone C	924	Capreolus capreolus	Czech Republic	MG344843	Babesia sp. EU1 clade
Babesia sp. venatorum isolate RD12 clone D	927	Capreolus capreolus	Czech Republic	MG344967	Babesia sp. EU1 clade
Babesia sp. venatorum isolate RD69	879	Capreolus capreolus	Czech Republic	MG344803	Babesia sp. EU1 clade
Babesia sp. venatorum isolate RD12 clone E	927	Capreolus capreolus	Czech Republic	MG344968	Babesia sp. EU1 clade
Babesia sp. venatorum isolate RD68	882	Capreolus capreolus	Czech Republic	MG344805	Babesia sp. EU1 clade
Babesia sp. venatorum isolate RD74	909	Capreolus capreolus	Czech Republic	MG344820	Babesia sp. EU1 clade
Babesia odocoilei isolate 138BZAA032	927	Cervus elaphus canadensis	Canada	MG344849	Babesia odocoilei clade
Babesia cf. odocoilei S22IpN4 LUNAREJO 29	488	Ixodes fuscipes	Uruguay	PV061833	Babesia odocoilei clade
Babesia odocoilei S21IpN3 LUNAREJO 20	1425	Ixodes fuscipes	Uruguay	PP512757	Babesia odocoilei clade
Babesia cf. odocoilei S44IpN66 SEPULTURAS 406	533	Ixodes fuscipes	Uruguay	PV061839	Babesia odocoilei clade
Babesia odocoilei S39IpN17 GRUTA CUERVOS 202	1339	Ixodes fuscipes	Uruguay	PP512755	Babesia odocoilei clade
Babesia odocoilei S32IpN18 SEPULTURAS 128	1414	Ixodes fuscipes	Uruguay	PP512756	Babesia odocoilei clade
Babesia cf. odocoilei S36IpN6 LUNAREJO 166	548	Ixodes fuscipes	Uruguay	PV098357	Babesia odocoilei clade
Babesia cf. odocoilei S36IpN5 LUNAREJO 165	960	Ixodes fuscipes	Uruguay	PV061835	Babesia odocoilei clade
Babesia caballi	1141	Equine	United States	AB499086
Babesia major	935	Cattle	China	JQ518310
Babesia motasi	977	Sheep	China	JQ518302
Babesia motasi	976	Sheep	China	JQ518304
Babesia motasi	977	Sheep	China	JQ518303
Babesia motasi	978	Sheep	China	JQ518305
Babesia ovata	977	Cattle	China	JQ518306
Babesia ovata	976	Cattle	China	JQ518307
Babesia bigemina	1434	Bovine	United States	AB499085
Babesia bigemina	977	Cattle	China	JQ518300
Babesia bovis isolate Miyama	1405	Bovine	United States	AB499088
Babesia bovis	964	Cattle	China	JQ518301
Babesia sp. pudui BIS5	974	Ixodes stilesi	Chile	ON995389	Babesia sp. pudui clade
Babesia sp. pudui BIS8	974	Ixodes stilesi	Chile	ON995390	Babesia sp. pudui clade
Babesia sp. pudui BIS17	907	Ixodes stilesi	Chile	ON995391	Babesia sp. pudui clade
Babesia sp. pudui BIS20	944	Ixodes stilesi	Chile	ON995392	Babesia sp. pudui clade
Babesia sp. pudui 47S	1002	Pudu puda	Chile	ON995393	Babesia sp. pudui clade
Babesia sp. pudui 38P	993	Pudu puda	Chile	ON995394	Babesia sp. pudui clade
Babesia sp. pudui 8P	999	Pudu puda	Chile	ON995395	Babesia sp. pudui clade
Babesia sp. pudui 5P	1005	Pudu puda	Chile	ON995396	Babesia sp. pudui clade
Babesia sp. pudui 45S	978	Pudu puda	Chile	ON995397	Babesia sp. pudui clade
Babesia sp. pudui 28S	681	Pudu puda	Chile	ON995398	Babesia sp. pudui clade
Theileria annulata	1308	Cattle	China	JQ518299	Outgroup
Theileria parva	1440	Bovine	United States	AB499089
Theileria luwenshuni	1308	Sheep	China	JQ518295

## Sheet: Babesia_microti_18S_rRNA
Genbank sequence name	Sequence lenth (base pairs)	Vertebrate host or tick host	Country	GenBank accession number	Clades
Babesia sp. Valle del Lunerejo S35IpN9 LUNAREJO 159	1474	Ixodes fuscipes	Uruguay	PP512754	Clade 1 B. microti sensu stricto
Babesia sp. Valle del Lunarejo S35IpN6 LUNAREJO 156	1477	Ixodes fuscipes	Uruguay	PP512753	Clade 1 B. microti sensu stricto
Babesia microti isolate Jena/Germany	1687	Human	Germany	EF413181	Clade 1 B. microti sensu stricto
Babesia microti isolate US-Bm2	1612	Human	USA	LC314655	Clade 1 B. microti sensu stricto
Babesia microti voucher BAB-18-001	1767	Human	Singapore	MK609547	Clade 1 B. microti sensu stricto
Babesia microti isolate Gray	1767	Human	USA	AY693840	Clade 1 B. microti sensu stricto
Babesia microti isolate 1IV	1754	Human	Bolivia	KT844557	Clade 1 B. microti sensu stricto
Babesia microti isolate TC-2012-B1	1628	Human	China	KF410824	Clade 1 B. microti sensu stricto
Babesia microti strain Gray	1754	Human	Bolivia	KT318132	Clade 1 B. microti sensu stricto
Babesia microti strain Hobetsu	1763	Apodemus speciosus	Japan	AB050732	Clade 5 Hobetsu-like
Babesia microti isolate AsRK/HM109 (Hachimaki)	1747	Apodemus speciosus	Japan	AB243677	Clade 5 Hobetsu-like
Babesia microti clone 46Cat02_10b	1281	Cat	South Africa	MK095342	Clade 5 Hobetsu-like
Babesia microti clone WX228	1518	Apodemus draco		KY649345	Clade 5 Hobetsu-like
Babesia microti isolate 18-MY-2	1752	Niviventer confucianus	China	MT423326	Clade 4 Kobe-like
Babesia microti isolate NcWY504	1750	Niviventer confucianus	China	AB241633	Clade 4 Kobe-like
Babesia microti strain Kobe524	1767	Human	Japan	AB032434	Clade 4 Kobe-like
Babesia microti strain HN-Bm	1744	Rattus norvegicus	China	KC478600	Clade 4 Kobe-like
Babesia microti clone TC04	1545	Rattus tanezumi		KY649339	Clade 4 Kobe-like
Babesia microti isolate 449-L	1597			JQ609304	Clade 4 Kobe-like
Babesia microti strain Munich	1769	Mus musculus	Munich	AB071177	Clade 3 Munich-like
Babesia microti clone Omsk-vole110	1219	Myodes glareolus	Russia	KC581934	Clade 3 Munich-like
Babesia microti isolate Rula	1260	Dog	Spain	AY144700	Clade 2 B. vulpes-like
Babesia vulpes isolate 910L	1652	Vulpes vulpes	Israel	KJ871351	Clade 2 B. vulpes-like
Babesia microti isolate SN87-1	1260	Fox	USA	AY144702	Clade 2 B. vulpes-like
Babesia sp. isolate BAB1101	1778	Dog	Spain	AY534602	Clade 2 B. vulpes-like
Babesia leo isolate K8	1631	Cat	South Africa	AY452708
Babesia rodhaini	1684			M87565
Plasmodium yoelii	1592		Central African Republic	AF180727	Outgroup
Plasmodium vivax	1943			X13926
Plasmodium relictum clone AH0069P_clone_13	2025	Parus major	Austria	MK650490
Plasmodium knowlesi	2109	Macaca mulatta		U83876
Plasmodium inui isolate WPN4 clone C	2092	Wild macaques	Thailand	EU400386
Plasmodium gonderi clone 9	1974			AB287269
Plasmodium gallinaceum PGAL8A_00185100	2035			XR_003699198
Plasmodium gaboni	2187	Pan troglodytes troglodytes	Cameroon	XR_001974520
Plasmodium fragile	2071			M61722
Plasmodium falciparum isolate SF4	1921			JQ627152
Plasmodium cynomolgi sexual (sporozoite) stage	2537			L08242
Plasmodium cynomolgi asexual stage	2312			L08241
Plasmodium coatneyi isolate WPN6 clone F	2087	Wild macaques	Thailand	EU400393
Plasmodium chabaudi	2045			DQ241815
Plasmodium berghei	2059			M14599
Cardiosporidium cionae	1919			EU052685
